# Supplementary material for: Synthesis of Phenylboronic Acid-Functionalized Magnetic Nanoparticles for Sensitive Soil Enzyme Assays
Source: Molecules. 2022 Oct 14;27(20):6883. doi: 10.3390/molecules27206883 (PMC9611590; doi:10.3390/molecules27206883)
Supplement: Supplementary file 1 [file molecules-27-06883-s001.zip]

Archive with 1 entries (1 files):
- molecules-1894224-supplementary.pdf
